# Supplementary material for: A Systematic Study on DNA Barcoding of Medicinally Important Genus Epimedium L. (Berberidaceae)
Source: Genes (Basel). 2018 Dec 17;9(12):637. doi: 10.3390/genes9120637 (PMC6316794; doi:10.3390/genes9120637)
Supplement: Supplementary file 1 [file genes-09-00637-s001.zip]

Archive with 3 entries (3 files):
- Figure S1.tif
- Figure S2.tif
- supplementary tables.docx
